# Supplementary material for: LARP3, LARP7, and MePCE are involved in the early stage of human telomerase RNA biogenesis
Source: Nat Commun. 2024 Jul 15;15:5955. doi: 10.1038/s41467-024-50422-w (PMC11250828; doi:10.1038/s41467-024-50422-w)
Supplement: Supplementary file 4 — Source Data [file 41467_2024_50422_MOESM4_ESM.zip]

Archive with 3 entries (2 files):
- SourceData/
- SourceData/Source Data.xlsx
- SourceData/SourceData_Westernblots.pdf
